# Supplementary material for: Application of 1H-NMR Metabolomics for the Discovery of Blood Plasma Biomarkers of a Mediterranean Diet
Source: Metabolites. 2019 Sep 27;9(10):201. doi: 10.3390/metabo9100201 (PMC6836148; doi:10.3390/metabo9100201)
Supplement: Supplementary file 1 [file metabolites-09-00201-s001.zip]

Archive with 1 entries (1 files):
- metabolites-572354-SI.pdf
